# Supplementary material for: A Cross-Sectional Study of the Street Foods Purchased by Customers in Urban Areas of Central Asia
Source: Nutrients. 2021 Oct 19;13(10):3651. doi: 10.3390/nu13103651 (PMC8539089; doi:10.3390/nu13103651)
Supplement: Supplementary file 1 [file nutrients-13-03651-s001.zip]

Archive with 1 entries (1 files):
- nutrients-1383386-supplementary.pdf
